# Supplementary material for: Piezoelectric Gas Sensors with Polycomposite Coatings in Biomedical Application
Source: Sensors (Basel). 2022 Nov 5;22(21):8529. doi: 10.3390/s22218529 (PMC9654775; doi:10.3390/s22218529)
Supplement: Supplementary file 1 [file sensors-22-08529-s001.zip]

Archive with 1 entries (1 files):
- sensors-1976696-supplementary.pdf
